# Supplementary material for: A Novel Approach of Sea Urchin-like Fe-Doped Co3O4 Microspheres for Li-S Battery Enables High Energy Density and Long-Lasting
Source: Nanomaterials (Basel). 2023 May 11;13(10):1612. doi: 10.3390/nano13101612 (PMC10220560; doi:10.3390/nano13101612)
Supplement: Supplementary file 1 [file nanomaterials-13-01612-s001.zip]

Archive with 1 entries (1 files):
- nanomaterials-2324134-supplementary.pdf
